# Supplementary material for: Aging impairs the ability of vascular endothelial stem cells to generate endothelial cells in mice
Source: Angiogenesis. 2023 Aug 10;26(4):567–80. doi: 10.1007/s10456-023-09891-8 (PMC10542733; doi:10.1007/s10456-023-09891-8)
Supplement: Supplementary file 2 — Supplementary material 2 (XLSX 65.9 kb) [file 10456_2023_9891_MOESM2_ESM.xlsx]

## Sheet: Upregulated gene in aged ECs
Supplementary Table2: Up-regulated genes in aged liver ECs (Log2FC > 1, p-value < 0.05)
			Normalized FPKM
Gene	log2(FC)	p-value	10WO-1	10WO-2	10WO-3	131WO	136WO	127WO	Young mean FPKM	Aged mean FPKM
Cpeb1	4.05123	0.000265136	0.13648	0.105358	0.139953	2.74952	1.37557	2.42438	0.126252	2.09305
Csf3	4.00998	0.0260582	1.33434	0.602329	0.189078	5.59412	26.7005	4.25464	0.533638	8.59748
Gdf15	3.68959	0.0114095	2.37313	1.88622	2.10487	11.7676	81.5383	21.0921	2.11209	27.2515
Hamp	3.68159	0.0400697	3.27583	1.40261	0.345012	5.82314	38.1493	15.075	1.166	14.9612
C130026I21Rik	3.33515	0.00324301	0.277492	0.15537	0.529908	2.52216	2.69895	3.44976	0.283752	2.86364
Adcy7	3.26902	0.0210365	0.300252	0.387021	0.29278	0.944365	6.84535	4.71461	0.324032	3.12364
Ptgis	2.78492	0.0169121	3.34476	2.45153	2.05952	43.1317	14.5283	8.82243	2.5656	17.6821
H2-DMb1	2.73255	0.02445	2.73141	3.03074	5.77216	9.16354	37.4297	40.9005	3.62876	24.1177
Ankrd1	2.72357	0.0130799	0.138112	0.139625	0.280127	0.551689	1.50236	1.87808	0.175462	1.15894
Pcdh9	2.72126	0.00490899	0.566556	0.558222	1.18392	3.64313	3.96096	7.44121	0.72076	4.75306
Rgs16	2.6801	0.0178202	19.4108	16.9866	13.1095	46.5992	232.941	104.829	16.2897	104.4
Rnd1	2.66873	0.0097827	36.6298	30.01	36.9619	131.339	474.021	167.789	34.3783	218.601
Cd74	2.65439	0.0196682	79.1048	56.4841	92.3421	212.678	1069.11	452.834	74.4463	468.7
Sele	2.63865	0.00240292	14.0227	16.3846	29.5828	93.1153	151.859	116.086	18.9424	117.963
Pla1a	2.6058	0.0208018	0.101471	0.39392	0.141061	0.719016	1.78814	0.989211	0.177986	1.08345
H2-DMb2	2.58975	0.0329622	0.558144	0.150469	0.651239	3.42504	2.83332	1.22955	0.379587	2.28509
Tgif2	2.57465	0.0173704	1.20633	1.45366	0.797472	4.68366	15.3876	4.1023	1.11827	6.66185
Tnfrsf18	2.53005	0.000487334	0.180426	0.145923	0.117433	0.688334	1.02482	0.844555	0.145681	0.841443
Cx3cl1	2.50653	0.0154369	6.17864	3.46636	2.44737	14.8109	41.349	15.7051	3.74244	21.2665
Olr1	2.49697	0.0219473	0.223925	0.301834	0.628953	1.17418	3.96692	1.64168	0.349003	1.97012
H2-Eb1	2.47725	0.0233873	10.4013	8.68997	16.9996	28.0679	123.977	76.2376	11.5394	64.255
Fez1	2.45971	0.00090316	0.332789	0.363351	0.405702	1.76859	2.89602	1.59447	0.366073	2.01379
Olfm2	2.45088	0.0106866	0.598703	0.264116	0.236727	1.16268	2.57544	2.04318	0.334517	1.82897
Syt3	2.41709	0.00738747	0.316726	0.461089	0.720142	2.17837	1.84331	3.99029	0.472022	2.52103
H2-Aa	2.41307	0.0207412	27.5583	23.9885	36.3381	67.368	294.432	182.978	28.854	153.678
Ccl2	2.40559	0.0439963	12.4678	14.9072	25.2216	40.8499	246.925	69.1299	16.736	88.6763
Slc7a2	2.40276	0.0264682	0.243306	0.28363	0.103384	0.710896	2.13289	0.695807	0.19251	1.01802
H2-Ab1	2.39234	0.0248462	46.1759	33.3285	74.6914	117.393	476.131	297.6	48.6221	255.27
Pla2g4a	2.38092	0.00609334	0.406181	0.24652	0.223252	1.05921	2.40065	1.24233	0.281701	1.46729
Rtn1	2.37601	0.0226425	0.406348	0.281839	0.127103	0.877459	2.30434	1.00701	0.244166	1.26746
Klrb1f	2.36529	0.0413569	0.860838	0.612815	0.332468	1.10937	4.73052	4.57181	0.559758	2.88419
Syngr3	2.35128	0.0189265	0.491235	0.173816	0.160058	1.66364	0.779272	1.40064	0.239085	1.22
Ngf	2.34481	0.00905793	1.88317	1.51506	1.23426	5.98019	14.6185	5.28054	1.5214	7.72856
Gm6377	2.34288	0.00840445	0.138214	0.100604	0.167936	0.5761	1.20277	0.440009	0.132669	0.67305
Scin	2.25999	0.0199945	0.115959	0.140637	0.334533	1.38071	0.767985	0.565408	0.176041	0.843216
Gm1966	2.25724	0.0073169	0.181967	0.169412	0.164998	0.542468	1.50556	0.680514	0.171978	0.822185
Dusp2	2.22613	0.0459204	20.1062	28.2772	12.2016	43.3069	222.002	73.904	19.0719	89.2334
Syp	2.20446	0.0151692	0.740736	0.439753	0.314704	3.53095	1.33722	2.12571	0.468013	2.15708
Thrb	2.19449	0.0336637	0.402389	0.112653	0.348778	1.86433	0.767689	1.05939	0.250984	1.14883
Tnfaip3	2.16139	0.0178422	13.5903	18.923	23.1628	53.8976	163.943	60.3503	18.1274	81.0925
Cytl1	2.12529	0.00711325	8.32909	5.27929	5.35016	21.6983	44.2324	20.3566	6.17324	26.9334
Map7	2.1178	0.007934	0.410921	0.58158	0.296975	1.16225	2.4904	2.00487	0.414028	1.79701
Tspan8	2.10161	0.0135022	1.37613	1.7277	1.25037	4.76605	11.9226	4.13601	1.43788	6.17121
Chrm3	2.08991	0.00189345	0.472197	0.264391	0.367675	1.27429	1.84387	1.50735	0.358051	1.5243
Sult5a1	2.06102	0.0347088	1.16712	0.593763	0.328088	1.49082	3.44015	3.22107	0.610342	2.54684
Icam4	2.06049	0.0248277	0.461508	0.124418	0.358327	1.28243	1.00404	1.15976	0.274019	1.14301
Chrm2	2.05358	0.00738446	0.137241	0.237849	0.119228	0.939791	0.597156	0.496148	0.157297	0.652995
Dram1	2.02919	0.0361212	1.13073	0.802977	0.347062	1.72431	4.64999	2.67268	0.680492	2.77761
Ch25h	2.02841	0.00477144	12.5945	14.861	12.2452	52.9533	82.2008	35.7491	13.1845	53.7871
Mal2	2.02168	0.0446291	0.51657	0.118561	0.193875	0.698322	1.42757	0.797443	0.228138	0.92637
H2-DMa	2.01368	0.0317256	2.79307	2.39888	5.11509	6.43917	21.3485	16.4164	3.24824	13.1167
Myc	2.00596	0.0440451	17.1205	22.455	12.0766	41.4194	162.766	44.6242	16.6824	67.0058
Crispld1	2.00374	0.00284017	0.820938	0.675395	0.56465	3.73647	1.98103	2.72807	0.67902	2.72314
Gkn3	1.99935	0.0302956	2.69604	2.45303	1.82286	9.5775	18.0629	4.45382	2.29295	9.16764
Nfil3	1.99899	0.0292598	5.5246	4.24065	3.00211	8.10152	29.3268	18.906	4.12781	16.4997
Clcf1	1.99866	0.0041925	1.0741	0.904135	0.941493	2.52898	4.14846	5.56199	0.970581	3.87871
Gem	1.95445	0.00677646	18.4356	17.8455	19.7164	58.3431	121.675	53.1949	18.6497	72.2804
Gata6	1.95427	0.00447626	2.78451	1.76182	1.95771	5.96576	11.5022	8.14508	2.12562	8.23722
Grb14	1.95152	0.0111554	0.632705	0.693286	0.301468	2.6585	1.70952	1.68362	0.50947	1.97054
Irs2	1.95119	0.00940267	0.970382	0.605754	0.490224	2.57213	3.63812	1.78058	0.660508	2.55413
Cpne7	1.94401	0.0249928	0.342568	0.277058	0.184128	0.560955	0.975962	1.81841	0.259505	0.998507
Rrad	1.91445	3.83129e-05	6.21374	6.96568	7.31973	28.113	25.0405	24.1093	6.81717	25.6987
Meis3	1.89303	0.00825487	1.85588	1.4052	1.04551	5.96748	3.41543	6.85423	1.39703	5.18878
E130012A19Rik	1.89018	0.01739	0.456012	0.532722	0.557299	1.14397	3.52742	1.70882	0.513478	1.90337
Adamts4	1.88418	0.0186611	12.1012	13.6016	16.5249	29.2295	91.3349	51.2489	13.9589	51.5285
Enpp2	1.88013	0.025204	3.11952	2.22708	1.56713	5.39576	15.1966	6.62297	2.21637	8.15863
Vasn	1.86852	0.0127871	0.853585	0.65632	0.824036	2.10467	5.04799	2.11565	0.772864	2.82216
Pard6b	1.86728	0.0219885	0.247084	0.13625	0.165632	0.3511	0.806324	0.956541	0.177327	0.646966
Pik3ap1	1.86685	0.0366249	0.80403	0.433516	1.0986	1.76877	4.95614	2.1195	0.726171	2.6486
Cd24a	1.86294	0.0169919	19.703	11.2484	8.7755	32.1443	69.147	42.113	12.4824	45.4044
Eps8	1.85401	0.00428957	1.77591	2.04474	1.85345	4.57494	7.23524	9.60593	1.88805	6.82537
1700071M16Rik	1.84061	0.0362631	0.190656	0.115647	0.415445	0.794248	0.983677	0.538669	0.209234	0.749394
Hey1	1.83842	0.0191959	5.09683	6.70575	7.13868	15.2414	42.1481	17.3708	6.24868	22.3464
Slc2a3	1.836	0.000592175	1.28028	1.06636	1.11862	4.80876	4.41704	3.27187	1.15159	4.11137
Gm10677	1.81598	8.48206e-05	0.189226	0.160695	0.164371	0.535566	0.638105	0.638403	0.170976	0.602005
Hnf1b	1.81288	0.0192524	0.38033	0.211058	0.505722	0.795795	1.52463	1.45112	0.343683	1.20751
Lonrf3	1.80755	5.88245e-05	0.175135	0.163902	0.169114	0.547496	0.560641	0.678345	0.169322	0.592705
Plscr1	1.79797	0.00268352	11.3655	10.7966	8.40648	35.1438	46.6093	26.4787	10.1041	35.1349
Pcdhb9	1.77947	0.00282325	3.90234	4.0011	2.52318	10.9531	14.597	9.96953	3.40265	11.6813
Slc1a5	1.77501	0.0087609	5.00338	3.42708	4.04979	11.3648	22.3972	10.9361	4.1103	14.0671
Plat	1.75815	0.0116194	20.4248	16.3274	17.1607	45.7192	103.395	46.8575	17.887	60.5052
Pparg	1.74311	0.00764755	5.4904	9.58312	8.43605	17.9918	30.7675	30.0792	7.62811	25.5355
Ly75	1.73782	0.00172617	0.267124	0.376612	0.250349	0.955435	0.832453	1.1749	0.293124	0.977659
Tnfaip2	1.72983	0.0192493	10.1055	7.90144	6.1767	15.2402	39.4599	29.9274	7.90084	26.2063
Gda	1.72284	0.0151301	1.29344	1.72772	0.763391	2.87487	5.12651	4.16303	1.19487	3.94412
Smoc1	1.71339	0.030193	2.06321	1.2155	0.830943	6.80005	3.0421	3.55243	1.27729	4.18861
Scara3	1.69602	0.02044	1.61424	1.30555	1.56568	4.27538	8.65781	3.03209	1.48875	4.82364
Smpdl3b	1.69355	0.041115	1.08542	1.44339	0.798059	3.56718	6.38034	1.85898	1.07731	3.48456
Smim5	1.69015	0.00250494	0.195866	0.118808	0.128263	0.408203	0.53265	0.461261	0.14398	0.46461
Maff	1.68676	0.0393286	2.4399	2.56058	2.19232	5.07792	16.6199	5.41497	2.39261	7.70259
Ikzf4	1.68599	0.0442099	0.244449	0.219192	0.212039	0.332253	0.901775	1.26316	0.224807	0.723339
Slc35f2	1.68464	0.0376512	0.45558	0.368458	0.210925	0.585507	1.23893	1.62137	0.328368	1.05557
Cadm1	1.68098	0.00682357	1.11427	1.45762	1.04936	2.74583	5.53713	3.69555	1.1945	3.83012
Cxcl1	1.67488	0.0300009	29.9904	31.8057	82.6029	112.656	173.745	131.034	42.8707	136.883
Scn3b	1.66614	0.0440316	2.72513	2.67736	1.86013	3.8364	14.1647	7.98321	2.38532	7.57012
Gcnt1	1.65698	0.0439428	0.720895	0.512667	0.273012	1.05342	2.53294	1.18595	0.465546	1.46813
Prr15	1.65465	0.009835	0.183332	0.22241	0.345728	0.573117	0.764461	1.00422	0.24157	0.760576
Mlph	1.65127	0.00688747	0.528016	0.355869	0.443299	1.43231	1.86898	0.964362	0.436728	1.37181
Penk	1.64815	0.0331682	1.3098	0.75838	0.59584	2.85382	1.58669	4.02469	0.839603	2.63158
Egr3	1.64599	0.00732011	0.629122	0.55693	0.441444	1.40371	2.51174	1.34474	0.536789	1.67995
Endod1	1.64557	0.0123457	7.60991	5.62079	3.4487	14.7119	21.3214	14.4029	5.28377	16.5315
Scube1	1.64083	0.0304029	0.497612	0.158822	0.252212	0.723993	1.01908	0.819294	0.271137	0.845527
Cd14	1.63438	0.0200542	6.78325	7.89994	6.73449	22.1821	36.9741	13.166	7.1196	22.103
Myo5a	1.62747	0.0151333	0.109308	0.147762	0.235382	0.390527	0.43145	0.665513	0.156074	0.482221
Mpzl3	1.622	0.0118941	0.303385	0.210315	0.151222	0.677444	0.848616	0.489446	0.212892	0.655284
Slc22a21	1.62002	0.0146508	0.394592	0.291382	0.71511	1.35869	1.17572	1.4948	0.434838	1.3366
C2	1.61847	0.0108974	6.19383	7.37127	7.25364	15.2235	34.1359	18.4483	6.91862	21.2436
Sox9	1.61463	0.0302283	0.700746	0.574101	0.347245	1.90613	2.24719	0.936579	0.518874	1.58896
Kcne3	1.60965	0.0269428	5.66747	12.6716	10.4068	22.1075	42.9609	22.3657	9.07499	27.6948
Trim68	1.60939	0.00509947	1.04193	0.619121	1.14133	2.55609	2.62558	3.11633	0.902974	2.75517
Slc2a1	1.60388	0.0270086	7.89852	10.5752	7.18562	16.0979	45.4661	23.0298	8.43528	25.6399
Prkar1b	1.59993	0.0399633	1.31587	1.30936	0.629121	1.8334	4.66406	3.53074	1.02723	3.11384
Vegfa	1.59286	0.0089976	5.11231	5.42653	6.23202	13.7843	26.3335	13.073	5.57087	16.8044
Ddit4l	1.5893	0.00553533	0.527671	0.536337	0.408481	1.11458	1.36517	2.06994	0.487144	1.46584
Srgap3	1.58665	0.0220334	0.202355	0.195388	0.103768	0.327053	0.503129	0.675568	0.160088	0.480827
Lamc2	1.58345	0.0398564	0.216936	0.385992	0.200603	0.542539	1.40015	0.595165	0.256104	0.767505
Lamc3	1.57797	0.0318526	0.670157	0.600254	0.244292	1.49457	1.58061	1.10695	0.461467	1.37771
Slfn8	1.57548	0.0404467	1.02841	0.680702	0.973966	1.32569	3.55664	3.82809	0.880148	2.62314
Plekhb1	1.57329	0.00227905	4.05266	2.7305	2.48031	9.53656	9.2688	8.18271	3.01645	8.97644
Cd69	1.57231	0.0135705	1.29452	2.40185	1.72169	4.91968	7.37211	3.88164	1.74932	5.20213
Pard3	1.56063	0.00587307	0.821827	0.868686	0.874506	1.79729	3.60448	2.47363	0.854677	2.52115
Icam1	1.5406	0.00999324	173.076	248.073	284.03	513.982	941.095	620.724	230.176	669.617
Cxxc5	1.53962	0.0387916	3.50752	3.49681	2.15632	4.63208	11.8618	11.8271	2.9794	8.66167
Tnfrsf1b	1.53688	0.0113368	4.89011	5.31332	3.59241	9.0326	18.5433	13.6149	4.53618	13.1625
Spock2	1.53349	0.0153881	0.377041	0.469136	0.217998	0.946975	1.24094	0.796032	0.337842	0.978002
Znrf3	1.53144	0.0139005	0.27803	0.228149	0.159597	0.459735	0.897802	0.592485	0.216327	0.625348
1700112J16Rik	1.52147	0.0295682	0.107143	0.108317	0.201613	0.241904	0.547109	0.418296	0.132758	0.381125
Gprc5a	1.51713	0.011141	9.08011	10.2687	8.18863	25.6193	39.1112	17.8672	9.13985	26.1602
Apbb1	1.51646	0.0316384	3.15261	3.0645	1.19642	7.26926	6.32338	5.88811	2.26102	6.46852
Capg	1.5151	0.0311804	11.1425	16.4472	11.7176	24.856	66.1951	30.4736	12.9014	36.8746
Irf6	1.512	0.00814999	0.823655	0.588428	0.619035	1.57353	2.77748	1.59258	0.66945	1.90931
Bhlhe40	1.50414	0.0296653	58.1436	102.176	80.8925	214.315	360.256	142.058	78.3285	222.182
H2-Ob	1.50185	0.00167152	0.771511	0.618086	0.505411	1.83543	1.5518	1.92208	0.622317	1.76244
Tuba4a	1.5011	0.00329749	8.06146	6.15068	6.75004	26.2741	16.6508	17.3503	6.94301	19.6527
Basp1	1.48428	0.0242688	0.761624	0.633576	0.416053	1.08843	2.41444	1.67305	0.585548	1.63823
Utp14b	1.48267	0.0233716	0.854645	0.513677	0.44619	1.60787	2.3438	1.13451	0.580763	1.62303
Irf1	1.48187	0.0173822	291.736	308.371	482.651	711.566	1451.81	915.861	351.479	981.714
Mid1ip1	1.4802	0.0319603	9.49612	7.88056	11.4702	18.6895	48.021	20.768	9.50367	26.514
Fam213a	1.47607	0.0468717	4.15308	1.76668	3.49524	5.03025	11.2941	9.71828	2.94896	8.20371
Rassf5	1.46771	0.00341169	1.26673	0.788768	0.768252	2.59326	2.57295	2.43407	0.915614	2.53243
5430405H02Rik	1.46764	0.0312059	4.05606	2.77429	4.75895	7.76533	17.8147	8.18921	3.76926	10.4246
Slc25a25	1.46524	0.0397685	13.4658	12.8777	15.18	35.1963	70.5228	22.3233	13.8075	38.1237
Me1	1.45739	0.0225062	3.06784	2.85192	1.57045	5.21782	9.42327	5.78702	2.39514	6.57731
Dennd4a	1.45675	0.0383977	1.25158	1.62644	1.18371	1.96735	5.50578	4.6006	1.34065	3.67992
Socs2	1.4509	0.0303595	11.8869	11.0172	8.63926	16.9196	46.2092	29.5657	10.4201	28.4863
Lmna	1.44249	0.016825	42.6944	46.9732	42.9322	86.7211	196.775	101.299	44.1572	120.014
Krt8	1.441	0.00871643	8.77483	4.81893	6.18338	13.8911	18.4556	20.413	6.39448	17.3616
Krt18	1.43812	0.0205278	8.65956	3.61121	5.18131	14.0995	13.083	17.4756	5.45167	14.7723
Gnat1	1.43318	0.00296836	0.286715	0.217393	0.326827	0.616213	0.760217	0.85632	0.27311	0.73751
Adrb2	1.42675	0.0215564	11.7725	10.9698	10.6916	22.8317	51.2239	22.9393	11.1353	29.9362
Slc22a4	1.41595	0.0377721	0.558897	0.38139	0.470195	0.837195	2.24185	1.01456	0.464508	1.23947
E130304I02Rik	1.40266	0.0443784	0.146913	0.267341	0.322042	0.382725	0.799049	0.764368	0.232995	0.61601
Tec	1.4016	0.0366284	2.32419	2.55843	1.5697	3.19836	7.24661	7.42629	2.10549	5.5626
Wdr35	1.39472	0.0484842	0.181306	0.450365	0.217105	0.494813	0.995499	0.65422	0.260745	0.685596
St6galnac2	1.3935	0.0300953	2.12092	1.57238	2.25201	3.21282	8.22439	5.15373	1.95832	5.14482
Rassf9	1.39312	0.0388409	7.84339	5.80474	3.63466	9.26815	19.6969	16.4238	5.49014	14.4197
Gstp2	1.39038	0.0182068	2.43804	2.3182	2.13494	9.68155	5.30412	4.23312	2.29364	6.01275
Esm1	1.38185	0.0491747	18.6857	21.2919	54.345	71.5198	82.1887	65.1003	27.8587	72.6006
Map3k5	1.37581	0.00145454	0.6428	0.763044	0.521272	1.51972	1.8195	1.61604	0.634692	1.64711
Prdm5	1.37525	0.0231222	0.38127	0.396461	0.236532	0.718925	0.671483	1.29295	0.329438	0.854608
AI427809	1.37398	0.0442459	0.117825	0.119116	0.113794	0.327417	0.512688	0.165652	0.11689	0.302959
Tnfrsf10b	1.37014	0.0466659	1.95417	2.35607	2.11414	3.74585	10.6286	4.223	2.13515	5.51928
Sulf1	1.36998	0.00254814	3.86737	2.87235	3.07214	8.09338	10.2765	7.08495	3.24363	8.38373
Sgpp2	1.36861	0.0244811	0.359329	0.378561	0.205016	0.729164	1.1109	0.592775	0.303253	0.783063
Slc6a9	1.3662	0.0480108	0.959124	1.44736	0.740782	1.56012	3.98243	2.83554	1.00936	2.60204
Fam46c	1.3657	0.0170912	1.81067	1.28932	2.25697	3.48649	6.31565	4.09518	1.7401	4.48428
Cystm1	1.36238	0.0226811	6.85491	4.83229	6.27499	24.6148	12.0919	11.8693	5.92365	15.2302
Efhd1	1.35958	0.0197688	0.965007	1.71521	0.858261	2.80628	3.66182	2.33592	1.12415	2.88466
Selp	1.35647	8.59207e-05	90.6723	99.5673	108.514	253.994	243.092	266.377	99.3175	254.31
Ebf3	1.35133	0.0484045	0.421433	0.353016	0.272544	0.514766	1.49926	0.872669	0.343547	0.876554
Usp2	1.34829	0.0318767	1.11621	1.07919	0.585358	2.02084	3.33757	1.72557	0.890065	2.2662
Arhgef16	1.3471	0.045136	0.599933	0.346576	0.30995	0.72935	0.870131	1.67197	0.400926	1.01996
Kcnk1	1.34683	0.0461097	0.461229	0.248685	0.163174	0.729833	0.799033	0.52813	0.265505	0.67532
Mgp	1.34372	0.0446085	81.0503	83.3104	51.6942	175.795	294.018	110.411	70.4096	178.703
Gstt3	1.33886	0.00604589	7.98593	5.90167	4.62045	17.3163	13.3934	15.1967	6.01628	15.2183
Svip	1.33776	0.0071833	2.44117	2.13747	1.47265	4.28098	4.77088	6.07541	1.97333	4.98776
Mb21d1	1.33039	0.0430268	2.55495	2.07193	4.62596	6.26763	10.9339	5.68258	2.90393	7.30255
Amy1	1.33038	0.0485774	2.11839	0.956963	1.43499	2.3358	5.25935	3.76557	1.42752	3.58977
Csf2rb	1.32333	0.0356807	1.10888	0.820499	0.988678	1.4833	3.92663	2.4202	0.965323	2.41565
Rhpn2	1.32312	0.0137529	4.20389	2.69127	3.03099	8.96934	5.80364	10.3188	3.24886	8.12887
Mctp1	1.31824	0.0187346	1.72999	1.74718	1.02041	2.87339	4.92914	3.37659	1.45563	3.62979
Boc	1.31623	0.00348971	0.66241	0.484222	0.405008	1.25663	1.3395	1.19168	0.50646	1.26116
Slc7a6	1.30149	0.000616132	0.712288	0.82708	0.873749	2.26913	1.84849	1.83771	0.801426	1.97538
Nr4a2	1.29234	0.0279249	6.3573	5.67867	7.4499	15.1153	25.0391	10.4409	6.45491	15.8097
Bche	1.28186	0.00802466	0.24485	0.260816	0.150106	0.566298	0.506704	0.480248	0.212428	0.516521
Rwdd3	1.28032	0.0214479	0.366296	0.170911	0.29417	0.645948	0.551701	0.740535	0.264079	0.64143
Tnfrsf12a	1.28005	0.021007	12.4083	16.985	16.8579	27.9608	56.7855	32.0477	15.259	37.0562
G530011O06Rik	1.2793	0.0286586	5.46167	3.46305	4.5847	8.11571	16.926	9.02696	4.42621	10.7434
Ppl	1.27715	0.0274411	0.507834	0.580261	0.465738	0.775319	1.37461	1.83318	0.515817	1.25013
Kdm6b	1.27579	0.0422041	3.1461	3.12766	4.04891	6.31305	14.7067	6.09158	3.41541	8.2698
Isyna1	1.2691	0.00584973	4.9912	4.29457	3.40149	8.04216	10.4521	12.1432	4.17764	10.0686
Hdac11	1.26875	0.0447618	0.862269	0.437444	0.476376	2.07477	1.00618	1.2041	0.564293	1.35968
Ddr1	1.26787	0.0281647	1.72803	1.34643	0.763062	2.4008	3.30365	3.12569	1.21087	2.91585
Gm16548	1.26613	0.017929	20.6445	20.9198	12.9646	49.4968	51.0278	30.8434	17.7572	42.7086
Plscr2	1.26327	0.00317621	21.011	17.5772	14.123	48.15	37.091	40.3926	17.3423	41.6283
AI854703	1.25781	0.0322981	0.191706	0.219648	0.194004	0.821262	0.359143	0.378742	0.201399	0.481612
Nqo1	1.25407	0.0301308	60.4808	59.0732	31.1276	145.555	119.049	87.0844	48.0896	114.7
Wipf3	1.25305	0.0444843	0.837247	0.90523	0.646212	1.08346	2.21464	2.76369	0.788247	1.87875
Gxylt2	1.24563	0.0487957	0.863878	0.752421	0.712316	1.13102	3.20467	1.70315	0.773622	1.83443
Casp12	1.23763	0.00419399	5.78626	6.51173	5.30834	10.6413	16.5894	14.8566	5.84814	13.7906
Usp27x	1.23719	0.0160476	0.271862	0.501884	0.440966	0.874512	1.13148	0.796593	0.391849	0.92374
Gm7609	1.2357	0.0124209	78.348	64.4604	107.566	242.531	154.501	189.341	81.5953	192.153
Gstt1	1.23487	0.0217385	10.6793	10.1757	5.35534	21.5358	16.9784	20.7509	8.34894	19.6501
Nop58	1.23136	0.00931653	22.8457	19.2311	35.3486	57.245	58.589	59.9313	24.9494	58.5782
Aspa	1.21677	0.0197745	2.13048	1.93026	1.10252	4.60872	3.46158	3.56843	1.65511	3.8469
Cyp2u1	1.20924	0.00948439	0.759662	0.511992	0.469083	1.6008	1.15689	1.21775	0.567167	1.31138
Stx11	1.20795	0.0259564	5.54548	5.97671	6.21438	8.70599	19.7818	14.7435	5.90563	13.6425
Procr	1.20667	0.0334479	13.9104	15.4998	13.2801	20.691	50.6589	33.5865	14.2	32.7743
Ctsk	1.19786	0.0278982	5.60414	7.17813	11.9242	22.164	15.9916	16.3376	7.82798	17.9574
Ceacam2	1.19634	0.0066561	0.698729	0.589025	0.423897	1.44774	1.24966	1.16044	0.558772	1.28047
Rab19	1.19002	0.0189961	1.4169	0.781327	0.981265	3.02007	1.96164	2.1778	1.02798	2.34541
Csf2rb2	1.18634	0.0168389	0.941576	1.12689	1.0591	2.0291	3.52765	1.85035	1.03966	2.366
1600029O15Rik	1.1792	0.0394252	0.246246	0.135791	0.291855	0.629834	0.389618	0.461813	0.213699	0.483924
Tmtc1	1.17877	0.00454633	2.28994	2.82078	2.58331	4.68526	7.30522	5.65641	2.55539	5.78499
Cpm	1.17635	0.0313068	1.5666	1.54309	1.48893	3.13765	5.56578	2.37928	1.53253	3.46358
Eif5a2	1.17535	0.0196301	1.19859	1.32684	0.681924	2.19354	2.16759	2.62752	1.02741	2.32036
Vcam1	1.17358	0.0050733	250.936	284.43	264.431	569.205	784.481	485.118	266.246	600.574
E230016M11Rik	1.17146	0.0272418	1.24541	0.951286	2.06493	2.7878	3.51227	2.85502	1.34744	3.03496
Nabp1	1.17013	0.03343	5.83231	4.33125	5.32181	18.261	10.2576	8.17848	5.12276	11.5278
Abcb1b	1.16836	0.00661657	0.961805	1.12477	1.23974	3.21441	2.35639	2.01032	1.10279	2.47859
Eva1a	1.16752	0.0386895	7.74236	9.86646	6.61021	11.8026	27.1154	17.8827	7.96312	17.8872
Kazald1	1.16731	0.0258042	4.70948	4.41484	2.74157	6.34151	10.8113	9.41898	3.84854	8.64354
Aph1c	1.16698	0.0243167	0.172817	0.192182	0.337087	0.41269	0.55613	0.552242	0.223707	0.502315
Rbm47	1.16098	0.0311239	0.223836	0.165707	0.135928	0.369516	0.551371	0.276678	0.171472	0.383428
Ctf1	1.15578	0.0441334	0.378262	0.191199	0.192078	0.525558	0.411468	0.710518	0.240391	0.535604
Prodh	1.15157	0.0214344	1.15722	1.04767	1.19992	1.65583	3.34429	2.88037	1.13309	2.51723
Traf4	1.14722	0.0373711	1.03381	0.898043	0.520521	1.48956	2.36019	1.49354	0.784739	1.7381
Capn12	1.14569	0.00267998	0.369331	0.315297	0.261173	0.612925	0.699347	0.768465	0.312144	0.690624
Plet1	1.14423	0.0448208	0.809569	0.477793	1.02685	1.84682	1.95168	1.1899	0.735078	1.62473
Entpd2	1.14102	0.0323261	2.19723	1.15676	1.27881	2.48401	3.47243	4.04183	1.4813	3.26679
Rab20	1.14022	0.031904	19.039	23.8586	25.0552	52.6873	71.3102	32.4375	22.4938	49.5794
Map3k8	1.13778	0.022961	30.8194	38.9393	62.6875	91.651	105.136	83.1814	42.2148	92.8906
Ptprj	1.13776	0.0240551	0.852418	0.620797	0.863393	1.24345	2.42988	1.61101	0.7702	1.69474
Runx1t1	1.13104	0.0431592	0.10679	0.10999	0.118986	0.162709	0.403814	0.223469	0.111805	0.244871
Grrp1	1.12992	0.00929951	13.9775	18.9643	12.6968	26.9659	40.0987	32.6241	14.986	32.7965
Camsap3	1.12547	0.00245236	0.552705	0.446846	0.502096	1.14191	1.24957	0.902493	0.498669	1.08796
Pacsin3	1.1252	0.0486336	1.47168	1.55273	0.771143	1.89899	3.11501	3.09183	1.20785	2.63471
Pdlim3	1.11639	0.0117418	13.7606	12.5044	11.8314	19.8186	29.738	35.2006	12.674	27.4776
Lss	1.11532	0.00595261	0.327873	0.482994	0.314618	0.744328	0.777	0.87595	0.367968	0.797177
Lrrc3b	1.1119	0.00448989	1.30732	1.46628	0.943686	2.62176	2.73683	2.54528	1.21845	2.63345
Tmem231	1.11069	0.0214271	0.802659	0.876372	0.777832	1.19885	2.43019	1.89128	0.817903	1.76626
Prkcd	1.10699	0.0234999	2.31758	2.84545	2.58096	3.69529	7.30493	6.30111	2.5723	5.54065
Fxyd6	1.10572	0.0490199	59.2128	61.678	32.2533	85.2801	91.903	149.797	49.02	105.494
Tagln3	1.10485	0.0143764	0.90074	0.682959	0.784922	1.3297	2.32705	1.55252	0.784525	1.68733
Rassf10	1.10465	0.0209129	1.80881	1.36156	1.3044	2.25956	3.38995	4.17083	1.47553	3.17307
Nfkbiz	1.10385	0.0210542	132.594	161.73	201.399	308.625	488.847	284.215	162.851	350.013
Rel	1.10314	0.0477967	4.28378	3.86106	5.48631	8.14189	15.8008	6.99262	4.49371	9.65342
Ankrd33b	1.10258	0.0303448	3.51596	3.29652	2.00197	5.70938	8.16376	4.92954	2.85224	6.12485
G630025P09Rik	1.10234	0.0484017	0.198922	0.221212	0.129543	0.466394	0.486865	0.248461	0.178636	0.383536
1810010H24Rik	1.09855	0.0225359	0.442498	0.878427	0.771559	1.42523	1.40027	1.47563	0.669364	1.43337
Ric3	1.09718	0.0002011	1.40747	1.56908	1.31418	3.18157	2.89806	3.08207	1.42642	3.05162
Pmepa1	1.09293	0.0101207	3.04246	3.00708	3.73061	5.18319	8.54891	7.4758	3.24377	6.91919
Cep170b	1.09067	0.0448101	0.300876	0.533993	0.241444	0.580605	0.848526	0.760618	0.338517	0.720948
Trim16	1.09062	0.0234078	6.14147	5.13993	4.20548	7.81735	14.6191	11.2201	5.10131	10.8641
Cnnm4	1.08916	0.0163007	1.45843	1.64008	1.45635	2.97973	4.59003	2.45262	1.51591	3.22508
Bmpr1a	1.08396	0.0443525	0.808781	0.412258	0.400623	1.33854	0.87978	1.08055	0.511186	1.08364
Hip1r	1.07572	0.0241559	2.26986	2.45234	1.78254	3.30249	6.32654	4.44721	2.14885	4.52931
Spp1	1.06912	0.00207849	64.0349	61.4896	78.3817	127.759	163.011	136.878	67.5789	141.791
Tbc1d2	1.06111	0.00159714	0.822255	0.955073	0.690253	1.77746	1.68421	1.64487	0.815362	1.70128
Garnl3	1.05909	0.0345389	0.202923	0.259853	0.166258	0.387667	0.62542	0.327087	0.206196	0.429633
Fhl1	1.05525	0.0226805	16.7052	14.6535	13.8962	26.9808	46.03	24.5799	15.0394	31.253
Batf	1.05436	0.0105036	8.34296	8.87173	12.1911	23.72	20.8957	16.3073	9.66326	20.0686
Airn	1.04794	0.0469289	1.10683	0.579001	0.575513	1.37364	1.22969	1.92989	0.717142	1.48275
Cobll1	1.04674	0.0313764	1.4587	1.30039	1.79321	2.9868	4.49235	2.23507	1.50392	3.10687
Sox4	1.03929	0.0123963	15.628	10.8021	11.8848	21.0332	32.3524	25.5954	12.6125	25.9214
Dnaaf3	1.03922	0.0100841	0.361831	0.482851	0.329971	0.640975	0.885587	0.881511	0.386306	0.793902
Slc16a11	1.03704	0.0332198	0.439897	0.421312	0.281762	0.868534	0.957027	0.542828	0.373777	0.766992
Irgm1	1.03521	0.045133	146.552	145.553	211.619	288.966	519.845	258.662	165.268	338.702
Wsb1	1.03462	0.0172453	98.2737	92.3958	121.052	267.662	228.702	154.37	103.202	211.417
Btg1	1.03325	0.0287518	38.3391	35.6057	39.2383	71.383	115.116	55.8806	37.6956	77.149
Tiparp	1.02723	0.0420734	18.0553	17.9373	23.864	41.935	57.9823	26.9102	19.7713	40.2961
Cldn12	1.02381	0.00624	4.91863	4.91636	5.05531	9.59973	13.0079	8.22921	4.96301	10.0912
Epb4.1l4a	1.02094	0.0154215	1.96643	1.68183	1.32175	2.60237	3.44388	4.07558	1.63507	3.31794
Ift81	1.01879	0.033589	0.4836	0.45983	0.657841	0.77633	1.50707	1.04011	0.526908	1.06763
Sox7	1.01327	0.0257343	51.3435	60.4107	56.705	104.745	164.276	84.0596	56.0282	113.092
Jag1	1.0117	0.0077454	21.5773	17.7526	16.2589	29.9747	44.317	38.4308	18.3985	37.0967
Adamts1	1.01044	0.0233198	144.754	155.018	205.63	283.627	465.541	285.7	166.482	335.381
Nfkbid	1.00624	0.0457322	20.8832	25.0691	23.8625	66.9211	50.7551	29.8084	23.2033	46.608
Ier3	1.00558	0.0190065	427.386	439.752	589.01	1045.06	1192.96	718.642	480.157	964.036
Aprt	1.00442	0.0322391	29.3073	34.2985	19.7575	41.041	63.7601	61.2764	27.0808	54.3275

## Sheet: Downregulated genes in aged ECs
Supplementary Table3: Down-regulated genes in aged liver ECs (Log2FC < -1, p-value < 0.05)
			Normalized FPKM
Gene	log2(FC)	p-value	10WO-1	10WO-2	10WO-3	131WO	136WO	127WO	Young mean FPKM	Aged mean FPKM
Il13ra2	-3.15136	0.00256232	5.6524	7.45734	5.63709	1.05932	0.378885	0.844068	6.1938	0.697114
Serpina3k	-2.76268	0.00553833	24.6712	23.5465	55.7886	4.44856	3.34787	6.96184	31.8826	4.6979
Mup3	-2.58806	0.000454096	35.5365	26.4631	37.0781	5.49591	6.79546	4.29458	32.6696	5.43325
Selenbp2	-2.57924	0.0133112	4.77226	4.5614	1.50876	0.401852	0.498145	0.768658	3.20244	0.53586
Cfap69	-2.48766	0.00702761	0.613632	1.3457	1.52548	0.184452	0.269568	0.143592	1.07999	0.192558
Flrt1	-2.4368	0.00626094	3.03613	2.96816	2.32399	0.911489	0.317166	0.456408	2.75643	0.509093
Igf2bp2	-2.41409	0.00284496	0.534029	0.77743	0.934727	0.202358	0.116182	0.109021	0.729408	0.136854
Hgf	-2.40988	0.00131196	17.6601	23.1547	20.7549	4.43355	4.86854	2.61976	20.3978	3.83829
Fcrlb	-2.36946	0.00526961	2.53155	4.64713	2.95859	1.0066	0.471041	0.531988	3.26502	0.631838
Serpina1e	-2.27069	0.00377251	26.2424	23.4385	24.368	4.35994	3.61428	8.46474	24.6557	5.10942
Fcrla	-2.0598	0.00779368	2.57048	2.75858	2.19205	0.695294	0.887278	0.347644	2.49565	0.598578
Syt4	-2.0331	0.00740282	0.368766	0.423823	0.81639	0.161798	0.105563	0.108962	0.503436	0.123004
C9	-2.00687	0.00142394	0.873585	1.11557	0.619482	0.191646	0.225065	0.215593	0.845169	0.210288
Serpind1	-1.99899	0.0356982	0.705926	0.636807	2.32669	0.245203	0.196897	0.339215	1.01508	0.253949
Stab2	-1.97247	0.0284599	347.902	384.265	366.782	210.038	64.7643	59.6413	366.015	93.2668
Rdh7	-1.95824	0.041789	2.03957	1.31756	1.7971	0.303627	0.259325	1.04528	1.69029	0.434983
Pck1	-1.95683	0.033937	3.27432	5.68753	2.8681	1.44234	1.37613	0.459963	3.76599	0.9701
Ugt2b5	-1.91841	0.0254224	2.06318	1.4708	4.15877	0.709255	0.39333	0.837529	2.32819	0.615914
Ccdc8	-1.9032	0.0149071	9.24078	11.9625	9.50857	4.09801	1.47513	3.32266	10.1675	2.71829
Serpina1c	-1.85798	0.00354845	18.3625	10.155	12.0038	4.36134	2.94969	3.6527	13.0811	3.60858
Rasd1	-1.83092	0.0120264	129.394	292.689	154.15	62.6187	54.8762	37.7305	180.062	50.6128
Cyp2c70	-1.80116	0.0235425	1.62367	1.47732	0.664278	0.223933	0.441551	0.38073	1.16799	0.33515
Ccdc160	-1.78363	0.021459	8.06952	8.3162	8.1226	4.24659	1.32109	2.38075	8.16876	2.37262
Twist1	-1.76656	0.0177301	10.0817	10.0291	5.63268	3.96585	2.08367	1.74977	8.28903	2.43621
Mettl24	-1.76364	0.0361866	1.41083	1.31658	1.20364	0.226177	0.826367	0.305544	1.30759	0.385092
Dnase1l3	-1.73718	0.0405361	923.059	881.713	696.678	536.407	146.501	194.724	827.681	248.267
Spaca1	-1.73217	0.0238344	0.849428	1.08009	0.985497	0.561322	0.225369	0.194908	0.966972	0.291057
Apoa4	-1.72498	0.0134698	0.737453	1.13321	1.47477	0.256153	0.481314	0.27671	1.07215	0.324328
Clec4g	-1.69846	0.049023	3422.44	3627.87	4055.94	2197.42	523.737	1279.95	3692.83	1137.82
Mir1957b	-1.68842	0.00223576	157.274	143.085	157.914	54.6285	57.0215	34.0736	152.601	47.3469
Susd1	-1.67774	0.0267464	4.27229	5.43645	7.44316	3.16958	1.28812	1.29309	5.57072	1.74125
Cenph	-1.6514	0.0485911	0.556222	1.05435	0.454193	0.108677	0.302525	0.261341	0.643415	0.204818
Senp8	-1.61521	0.0344944	0.680855	0.801953	0.876892	0.236494	0.145879	0.482677	0.782318	0.255362
Vipr1	-1.58378	0.0197687	6.14605	4.21431	3.91195	2.34698	0.971693	1.64962	4.662	1.55528
Plg	-1.52013	0.0308308	1.26639	1.80944	3.32182	0.850432	0.505105	0.751017	1.96711	0.685841
Mrc1	-1.51292	0.037885	335.221	333.503	345.964	228.49	71.7579	101.49	338.185	118.5
Dpp4	-1.51163	0.0252036	302.679	313.155	298.537	187.027	66.9197	97.5306	304.729	106.873
Serpina1a	-1.51081	0.00383762	6.80867	4.76094	5.79579	2.11863	1.54299	2.48341	5.72738	2.00981
Aass	-1.50787	0.0304947	75.3394	80.5941	139.726	52.1528	32.3661	21.8519	94.6675	33.2878
Glyat	-1.47895	0.0492994	2.34172	1.5388	0.736257	0.372805	0.566063	0.580467	1.38436	0.49664
4930502E09Rik	-1.46782	0.032316	0.786377	0.317998	0.459048	0.20486	0.213852	0.123813	0.486002	0.175703
Hpgd	-1.46412	0.0272565	262.313	296.126	362.925	163.23	129.163	63.671	304.348	110.313
Nqo2	-1.4593	0.0321481	54.6573	52.0057	61.6538	37.5436	13.8358	16.2272	55.9611	20.3514
Scamp5	-1.4463	0.0233063	14.8512	18.3518	15.807	10.2061	5.01561	4.15876	16.2716	5.97103
Gm10037	-1.44413	0.0211893	2.31297	1.78562	3.3369	0.657328	0.800546	1.30002	2.39755	0.881129
Rasgrp2	-1.44286	0.0453074	14.2093	14.1935	39.5322	8.40996	6.73654	7.004	19.9773	7.34839
Aspdh	-1.4421	0.0495631	0.614726	0.803121	0.495307	0.443473	0.154313	0.178123	0.625334	0.230142
Ugt2b36	-1.38277	0.00242338	1.02399	1.00934	1.22355	0.533524	0.371295	0.360013	1.0814	0.414697
Oit3	-1.3664	0.00965685	841.069	847.837	1067.06	514.65	283.341	304.461	912.944	354.093
Vstm4	-1.3513	0.0258818	23.8077	22.2964	17.7555	13.745	6.04382	6.83095	21.1233	8.27902
Proser3	-1.33494	0.013898	0.809473	0.808717	0.909479	0.347327	0.22445	0.475737	0.841261	0.333484
Exd1	-1.32287	0.00114755	0.341901	0.459218	0.413192	0.139966	0.172675	0.171453	0.401813	0.16062
Col17a1	-1.31138	0.0458845	0.531082	0.483405	0.571083	0.378285	0.197447	0.128412	0.527299	0.212467
Cdk20	-1.30474	0.0151055	11.4227	12.8638	20.1826	7.65852	5.17728	4.96098	14.3672	5.81574
Serpina1d	-1.27789	0.040256	11.3273	6.37758	14.9111	5.65967	3.28579	4.06268	10.2509	4.22748
Tmcc2	-1.25624	0.00340554	85.6227	115.605	114.591	52.7639	41.8457	37.69	104.289	43.6587
Ptgr1	-1.2424	0.0123823	2.24942	2.04093	2.65999	1.37882	0.740234	0.903447	2.30282	0.973329
Mdk	-1.23337	0.0192555	0.805572	0.452187	0.760115	0.223999	0.270279	0.351886	0.651779	0.277217
Kcnj15	-1.21377	0.020147	4.00915	3.9379	6.48857	2.74766	1.71361	1.74362	4.67902	2.01732
Fkbp14	-1.20824	0.0344016	14.0354	18.562	24.4938	10.1183	9.71425	5.26307	18.5482	8.02759
Msr1	-1.20791	0.00106182	253.261	239.079	222.025	112.259	85.7883	113.244	237.777	102.933
Zfp128	-1.20747	0.0389954	2.26399	1.95498	2.18651	0.875678	0.591486	1.51713	2.13103	0.922792
Sema4b	-1.19642	0.0218642	9.85598	11.4567	9.22954	6.2042	2.94103	4.74549	10.1386	4.42407
Zbtb39	-1.18513	0.0234549	4.09432	4.90645	5.37191	2.95271	1.40537	2.21201	4.76094	2.09379
D5Ertd605e	-1.18135	0.0381663	6.21159	4.98979	3.73335	3.36758	1.73487	1.69799	4.87298	2.14869
Gc	-1.17886	0.045282	11.172	7.83385	16.2355	4.49373	3.79167	7.18657	11.2424	4.96577
Aunip	-1.16081	0.0278105	0.438737	0.532254	0.440857	0.17584	0.330405	0.158542	0.468677	0.209622
Fgb	-1.15919	0.0281065	8.42841	7.48555	14.935	3.61162	4.48419	5.22315	9.80373	4.38975
Apof	-1.15345	0.0313837	1.43609	0.934217	1.97125	0.650638	0.498078	0.741423	1.3829	0.621681
Gpr182	-1.14925	0.0189845	1032.27	1097.52	1215.52	683.633	341.59	540.461	1112.56	501.608
Tmem106a	-1.14276	0.0253139	179.076	163.776	171.684	121.977	61.3372	62.5168	171.398	77.6246
Cyp2c50	-1.13343	0.0173038	1.21139	1.01385	0.624001	0.434565	0.425348	0.392691	0.915126	0.417141
Fetub	-1.13227	0.00752295	1.20556	0.856208	1.2667	0.573739	0.523426	0.41336	1.09349	0.498845
Serpina1b	-1.12847	0.0135774	14.8429	9.71788	9.84112	6.56733	4.45293	4.64505	11.2386	5.14054
Crybb1	-1.08507	0.0321869	0.59291	0.6539	0.329718	0.280836	0.234531	0.20327	0.503749	0.237452
Wisp1	-1.08383	0.00364784	11.2338	11.2079	11.9141	6.81111	4.51871	5.1178	11.4473	5.40056
Wnt2	-1.0714	0.0235277	411.092	363.128	387.629	244.68	123.54	206.273	386.787	184.056
4930481A15Rik	-1.0653	0.0228141	3.7405	5.43017	7.49685	2.52674	2.38479	2.75771	5.33999	2.55184
Hs3st3b1	-1.06374	0.0456613	35.6337	38.4058	26.8127	23.9364	10.6876	15.7039	33.2302	15.897
Gm10516	-1.04783	0.0147881	0.626137	0.596828	0.763515	0.264093	0.437852	0.279231	0.658333	0.318431
Tsc22d3	-1.04556	0.0177227	227.195	329.623	282.509	180.332	122.121	109.232	276.577	133.99
Dleu2	-1.0425	0.0114072	13.9888	14.2494	13.4831	7.89165	4.87988	7.98588	13.9034	6.74994
Dcbld1	-1.01889	0.0200077	28.536	41.5484	42.822	23.9557	15.6105	16.3168	37.0287	18.2734
C1qtnf1	-1.0146	0.0430678	172.814	235.231	217.937	146.716	68.2957	107.216	206.92	102.418
Zkscan14	-1.01201	0.0235206	7.29729	9.24509	8.88677	5.66623	3.01244	4.28223	8.43216	4.18114
Tfpi	-1.00008	0.0146948	194.435	242.15	168.488	129.428	90.067	85.0501	199.439	99.714
